# Supplementary material for: NBM-BMX, an HDAC8 Inhibitor, Overcomes Temozolomide Resistance in Glioblastoma Multiforme by Downregulating the β-Catenin/c-Myc/SOX2 Pathway and Upregulating p53-Mediated MGMT Inhibition
Source: Int J Mol Sci. 2021 May 31;22(11):5907. doi: 10.3390/ijms22115907 (PMC8199487; doi:10.3390/ijms22115907)
Supplement: Supplementary file 1 [file ijms-22-05907-s001.zip]

Archive with 1 entries (1 files):
- Supplementary Figure and Table.pdf
